# Supplementary material for: Study on the Mechanism of Ionic Liquids Improving the Extraction Efficiency of Essential Oil Based on Experimental Optimization and Density Functional Theory: The Fennel (Foeniculi fructus) Essential Oil Case
Source: Molecules. 2021 May 26;26(11):3169. doi: 10.3390/molecules26113169 (PMC8197825; doi:10.3390/molecules26113169)
Supplement: Supplementary file 1 [file molecules-26-03169-s001.zip]

Archive with 1 entries (1 files):
- molecules-1216478-supplementary.pdf
